# Supplementary material for: Ketogenic diet but not free-sugar restriction alters glucose tolerance, lipid metabolism, peripheral tissue phenotype, and gut microbiome: RCT
Source: Cell Rep Med. 2024 Aug 5;5(8):101667. doi: 10.1016/j.xcrm.2024.101667 (PMC11384946; doi:10.1016/j.xcrm.2024.101667)
Supplement: Table S8. NMR-metabolomics of fasting plasma samples, related to Figure 4A [file mmc2.xlsx]

## Sheet: Sheet1
	Supplementary Table 8. NMR-metabolomics of fasting plasma samples. Related to Figure 4A.
			Baseline			Week 4
	Variable	Units	MODSUG	LOWSUG	LOWCHO	MODSUG	LOWSUG	LOWCHO
	VLDL cholesterol	mmol/l	0.61 ± 0.33	0.61 ± 0.34	0.5 ± 0.19	0.47 ± 0.19	0.53 ± 0.17	0.66 ± 0.25
	Triglycerides in VLDL	mmol/l	0.74 ± 0.57	0.7 ± 0.49	0.52 ± 0.17	0.51 ± 0.28	0.55 ± 0.18	0.61 ± 0.37
	Triglycerides in LDL	mmol/l	0.11 ± 0.04	0.11 ± 0.04	0.11 ± 0.03	0.1 ± 0.03	0.11 ± 0.03	0.13 ± 0.03
	Triglycerides in HDL	mmol/l	0.09 ± 0.04	0.09 ± 0.03	0.09 ± 0.03	0.08 ± 0.03	0.1 ± 0.03	0.11 ± 0.03
	Total phospholipids in lipoprotein particles	mmol/l	2.84 ± 0.63	2.79 ± 0.64	2.78 ± 0.62	2.63 ± 0.55	2.7 ± 0.35	2.81 ± 0.37
	Phospholipids in VLDL	mmol/l	0.38 ± 0.24	0.38 ± 0.23	0.3 ± 0.11	0.28 ± 0.13	0.32 ± 0.1	0.4 ± 0.17
	Phospholipids in LDL	mmol/l	0.62 ± 0.19	0.62 ± 0.21	0.58 ± 0.19	0.53 ± 0.13	0.58 ± 0.13	0.65 ± 0.12
	Phospholipids in HDL	mmol/l	1.5 ± 0.3	1.4 ± 0.2	1.6 ± 0.3	1.5 ± 0.3	1.5 ± 0.2	1.4 ± 0.2
	Total esterified cholesterol	mmol/l	3.4 ± 0.9	3.4 ± 0.9	3.3 ± 0.9	3.1 ± 0.7	3.2 ± 0.5	3.4 ± 0.5
	Cholesteryl esters in VLDL	mmol/l	0.36 ± 0.19	0.37 ± 0.2	0.3 ± 0.12	0.29 ± 0.11	0.32 ± 0.11	0.41 ± 0.15
	Cholesteryl esters in LDL	mmol/l	1.32 ± 0.48	1.3 ± 0.49	1.21 ± 0.46	1.09 ± 0.32	1.2 ± 0.31	1.34 ± 0.29
	Cholesteryl esters in HDL	mmol/l	1.11 ± 0.24	1.08 ± 0.25	1.18 ± 0.24	1.14 ± 0.24	1.09 ± 0.17	1.03 ± 0.21
	Total free cholesterol	mmol/l	1.25 ± 0.39	1.24 ± 0.4	1.18 ± 0.35	1.11 ± 0.28	1.16 ± 0.22	1.29 ± 0.24
	Free cholesterol in VLDL	mmol/l	0.24 ± 0.14	0.24 ± 0.14	0.19 ± 0.07	0.18 ± 0.08	0.2 ± 0.06	0.25 ± 0.1
	Free cholesterol in LDL	mmol/l	0.5 ± 0.15	0.5 ± 0.17	0.47 ± 0.17	0.43 ± 0.11	0.46 ± 0.11	0.52 ± 0.1
	Free cholesterol in HDL	mmol/l	0.3 ± 0.08	0.29 ± 0.08	0.32 ± 0.08	0.31 ± 0.08	0.29 ± 0.05	0.29 ± 0.05
	Total lipids in lipoprotein particles	mmol/l	8.6 ± 2.4	8.4 ± 2.4	8.1 ± 2	7.6 ± 1.7	7.9 ± 1.2	8.5 ± 1.4
	Total lipids in VLDL	mmol/l	1.7 ± 1.1	1.7 ± 1	1.3 ± 0.4	1.2 ± 0.5	1.4 ± 0.4	1.6 ± 0.7
	Total lipids in LDL	mmol/l	2.5 ± 0.8	2.5 ± 0.9	2.3 ± 0.8	2.1 ± 0.5	2.3 ± 0.5	2.6 ± 0.5
	Total lipids in HDL	mmol/l	3 ± 0.6	2.9 ± 0.6	3.2 ± 0.6	3 ± 0.6	3 ± 0.4	2.8 ± 0.4
	Total concentration of lipoprotein particles	mmol/l	0.017 ± 0.002	0.016 ± 0.002	0.017 ± 0.003	0.016 ± 0.002	0.016 ± 0.001	0.016 ± 0.001
	Concentration of VLDL particles	mmol/mL	0.12 ± 0.06	0.12 ± 0.05	0.1 ± 0.03	0.09 ± 0.03	0.1 ± 0.03	0.13 ± 0.04
	Concentration of LDL particles	mmol/mL	1.2 ± 0.41	1.19 ± 0.42	1.08 ± 0.32	1.02 ± 0.25	1.09 ± 0.24	1.26 ± 0.28
	Concentration of HDL particles	mmol/l	0.015 ± 0.001	0.015 ± 0.002	0.015 ± 0.002	0.014 ± 0.002	0.015 ± 0.001	0.014 ± 0.001
	Average diameter for VLDL particles	nm	38 ± 1	38 ± 1	37 ± 0	37 ± 0	38 ± 0	37 ± 0
	Average diameter for LDL particles	nm	23.9 ± 0	23.9 ± 0	23.9 ± 0	23.9 ± 0	23.9 ± 0	23.9 ± 0
	Average diameter for HDL particles	nm	9.6 ± 0.2	9.6 ± 0.2	9.7 ± 0.1	9.7 ± 0.2	9.6 ± 0.1	9.6 ± 0.1
	Phosphoglycerides	mmol/l	2.1 ± 0.4	2.1 ± 0.4	2.1 ± 0.5	2 ± 0.4	2.1 ± 0.2	2.1 ± 0.2
	Ratio of triglycerides to phosphoglycerides	ratio	0.45 ± 0.2	0.45 ± 0.17	0.36 ± 0.06	0.37 ± 0.09	0.4 ± 0.09	0.44 ± 0.19
	Total cholines	mmol/l	2.4 ± 0.5	2.4 ± 0.5	2.4 ± 0.5	2.3 ± 0.4	2.4 ± 0.2	2.4 ± 0.3
	Phosphatidylcholines	mmol/l	2 ± 0.4	1.9 ± 0.4	2 ± 0.5	1.8 ± 0.4	1.9 ± 0.2	1.9 ± 0.2
	Sphingomyelins	mmol/l	0.45 ± 0.08	0.44 ± 0.09	0.45 ± 0.09	0.43 ± 0.07	0.44 ± 0.05	0.47 ± 0.05
	Apolipoprotein B	g/l	0.83 ± 0.29	0.83 ± 0.3	0.74 ± 0.22	0.71 ± 0.18	0.75 ± 0.17	0.88 ± 0.2
	Apolipoprotein A1	g/l	1.4 ± 0.2	1.4 ± 0.2	1.5 ± 0.2	1.4 ± 0.2	1.4 ± 0.1	1.3 ± 0.1
	Ratio of apolipoprotein B to apolipoprotein A1	ratio	0.57 ± 0.19	0.58 ± 0.2	0.49 ± 0.1	0.49 ± 0.11	0.52 ± 0.12	0.64 ± 0.18
	Total fatty acids	mmol/l	10.9 ± 3.2	10.6 ± 3	10.2 ± 2.4	9.7 ± 2.2	10.1 ± 1.3	10.8 ± 1.8
	Degree of unsaturation	degree	1.31 ± 0.05	1.31 ± 0.05	1.31 ± 0.05	1.31 ± 0.05	1.31 ± 0.03	1.33 ± 0.04
	Omega-3 fatty acids	mmol/l	0.28 ± 0.19	0.28 ± 0.19	0.25 ± 0.13	0.23 ± 0.14	0.26 ± 0.11	0.35 ± 0.15
	Omega-6 fatty acids	mmol/l	4.3 ± 0.9	4.2 ± 0.8	4.1 ± 0.8	3.9 ± 0.6	4 ± 0.4	4.2 ± 0.5
	Polyunsaturated fatty acids	mmol/l	4.6 ± 1.1	4.5 ± 1	4.4 ± 0.9	4.1 ± 0.7	4.3 ± 0.5	4.6 ± 0.6
	Monounsaturated fatty acids	mmol/l	2.6 ± 1	2.5 ± 0.9	2.3 ± 0.6	2.2 ± 0.6	2.3 ± 0.3	2.4 ± 0.5
	Saturated fatty acids	mmol/l	3.6 ± 1	3.6 ± 1.1	3.4 ± 0.8	3.2 ± 0.9	3.4 ± 0.5	3.7 ± 0.6
	Linoleic acid	mmol/l	3.3 ± 0.9	3.2 ± 0.8	3.1 ± 0.8	2.9 ± 0.5	3 ± 0.4	3.2 ± 0.5
	Docosahexaenoic acid	mmol/l	0.15 ± 0.06	0.15 ± 0.05	0.15 ± 0.05	0.14 ± 0.05	0.16 ± 0.04	0.22 ± 0.08
	Ratio of omega-3 fatty acids to total fatty acids	%	2.4 ± 0.8	2.5 ± 1	2.3 ± 1	2.3 ± 1	2.5 ± 0.8	3.2 ± 1
	Ratio of omega-6 fatty acids to total fatty acids	%	40 ± 2	40 ± 3	41 ± 1	41 ± 2	40 ± 1	39 ± 2
	Ratio of polyunsaturated fatty acids to total fatty acids	%	42 ± 2	43 ± 2	43 ± 1	43 ± 2	42 ± 1	42 ± 2
	Ratio of monounsaturated fatty acids to total fatty acids	%	23 ± 2	23 ± 2	22 ± 1	22 ± 1	22 ± 1	22 ± 1
	Ratio of saturated fatty acids to total fatty acids	%	33 ± 1	33 ± 1	33 ± 1	33 ± 1	34 ± 1	34 ± 1
	Ratio of linoleic acid to total fatty acids	%	30 ± 2	30 ± 2	30 ± 2	30 ± 2	30 ± 1	29 ± 1
	Ratio of docosahexaenoic acid to total fatty acids	%	1.4 ± 0.3	1.4 ± 0.3	1.4 ± 0.3	1.4 ± 0.4	1.5 ± 0.3	2 ± 0.7
	Ratio of polyunsaturated fatty acids to monounsaturated fatty acids	ratio	1.8 ± 0.2	1.8 ± 0.3	1.9 ± 0.1	1.9 ± 0.2	1.8 ± 0.1	1.8 ± 0.2
	Ratio of omega-6 fatty acids to omega-3 fatty acids	ratio	18 ± 7	19 ± 10	21 ± 10	22 ± 10	17 ± 6	13 ± 3
	Alanine	mmol/l	0.31 ± 0.06	0.3 ± 0.06	0.29 ± 0.05	0.26 ± 0.04	0.27 ± 0.07	0.2 ± 0.03
	Glutamine	mmol/l	0.62 ± 0.05	0.62 ± 0.05	0.63 ± 0.11	0.63 ± 0.08	0.58 ± 0.08	0.52 ± 0.04
	Glycine	mmol/l	0.15 ± 0.07	0.15 ± 0.05	0.16 ± 0.06	0.17 ± 0.06	0.17 ± 0.06	0.17 ± 0.07
	Histidine	mmol/l	0.06 ± 0.01	0.07 ± 0.01	0.07 ± 0.01	0.07 ± 0	0.06 ± 0.01	0.06 ± 0
	Total concentration of branched-chain amino acids (leucine + isoleucine + valine)	mmol/l	0.37 ± 0.04	0.36 ± 0.06	0.37 ± 0.07	0.35 ± 0.06	0.37 ± 0.07	0.51 ± 0.12
	Isoleucine	mmol/l	0.04 ± 0	0.04 ± 0.01	0.05 ± 0.01	0.05 ± 0.01	0.05 ± 0.01	0.06 ± 0.01
	Leucine	mmol/l	0.1 ± 0.01	0.1 ± 0.02	0.1 ± 0.02	0.1 ± 0.02	0.1 ± 0.02	0.13 ± 0.03
	Valine	mmol/l	0.22 ± 0.02	0.21 ± 0.03	0.21 ± 0.03	0.2 ± 0.03	0.22 ± 0.04	0.3 ± 0.07
	Phenylalanine	mmol/l	0.04 ± 0	0.04 ± 0	0.04 ± 0	0.04 ± 0	0.04 ± 0	0.04 ± 0
	Tyrosine	mmol/l	0.05 ± 0	0.06 ± 0	0.05 ± 0	0.05 ± 0	0.05 ± 0	0.04 ± 0
	Pyruvate	mmol/l	0.05 ± 0.01	0.06 ± 0.02	0.05 ± 0.01	0.05 ± 0.02	0.05 ± 0.02	0.05 ± 0.01
	Citrate	mmol/l	0.07 ± 0.01	0.06 ± 0.01	0.06 ± 0.01	0.07 ± 0.01	0.06 ± 0.01	0.09 ± 0.01
	Acetoacetate	mmol/l	0.03 ± 0.02	0.03 ± 0.01	0.03 ± 0.04	0.06 ± 0.05	0.05 ± 0.05	0.35 ± 0.25
	Acetone	mmol/l	0.01 ± 0	0.01 ± 0	0.02 ± 0.01	0.02 ± 0.01	0.02 ± 0.01	0.16 ± 0.16
	Creatinine	mmol/l	71 ± 9	69 ± 10	69 ± 10	68 ± 11	66 ± 11	65 ± 14
	Glycoprotein acetyls	mmol/l	0.71 ± 0.11	0.72 ± 0.09	0.73 ± 0.09	0.68 ± 0.07	0.72 ± 0.08	0.67 ± 0.08
	Concentration of chylomicrons and extremely large VLDL particles	nmol/L	0.88 ± 1.17	0.87 ± 1.29	0.4 ± 0.33	0.49 ± 0.65	0.51 ± 0.39	0.66 ± 0.73
	Total lipids in chylomicrons and extremely large VLDL	mmol/l	0.12 ± 0.15	0.12 ± 0.17	0.06 ± 0.04	0.07 ± 0.08	0.07 ± 0.05	0.08 ± 0.08
	Phospholipids in chylomicrons and extremely large VLDL	mmol/l	0.016 ± 0.022	0.016 ± 0.025	0.008 ± 0.007	0.009 ± 0.011	0.01 ± 0.008	0.013 ± 0.015
	Cholesterol in chylomicrons and extremely large VLDL	mmol/l	0.02 ± 0.03	0.02 ± 0.03	0.01 ± 0.01	0.01 ± 0.01	0.01 ± 0.01	0.02 ± 0.02
	Cholesteryl esters in chylomicrons and extremely large VLDL	mmol/l	0.016 ± 0.02	0.015 ± 0.019	0.008 ± 0.005	0.009 ± 0.008	0.011 ± 0.007	0.014 ± 0.013
	Free cholesterol in chylomicrons and extremely large VLDL	mmol/l	0.012 ± 0.014	0.013 ± 0.016	0.007 ± 0.005	0.008 ± 0.007	0.008 ± 0.005	0.011 ± 0.009
	Triglycerides in chylomicrons and extremely large VLDL	mmol/l	0.08 ± 0.101	0.079 ± 0.116	0.036 ± 0.027	0.048 ± 0.061	0.043 ± 0.032	0.044 ± 0.052
	Concentration of very large VLDL particles	nmol/L	2.66 ± 2.74	2.53 ± 2.43	1.57 ± 0.79	1.53 ± 1.34	1.86 ± 0.96	2.19 ± 1.7
	Total lipids in very large VLDL	mmol/l	0.15 ± 0.15	0.15 ± 0.14	0.09 ± 0.04	0.09 ± 0.08	0.1 ± 0.05	0.12 ± 0.09
	Phospholipids in very large VLDL	mmol/l	0.028 ± 0.031	0.027 ± 0.028	0.015 ± 0.008	0.016 ± 0.015	0.019 ± 0.01	0.024 ± 0.019
	Cholesterol in very large VLDL	mmol/l	0.041 ± 0.037	0.04 ± 0.034	0.027 ± 0.012	0.025 ± 0.018	0.031 ± 0.014	0.04 ± 0.024
	Cholesteryl esters in very large VLDL	mmol/l	0.023 ± 0.019	0.023 ± 0.018	0.016 ± 0.008	0.015 ± 0.009	0.018 ± 0.008	0.023 ± 0.013
	Free cholesterol in very large VLDL	mmol/l	0.018 ± 0.017	0.017 ± 0.016	0.01 ± 0.004	0.01 ± 0.008	0.012 ± 0.006	0.016 ± 0.011
	Triglycerides in very large VLDL	mmol/l	0.086 ± 0.091	0.081 ± 0.081	0.05 ± 0.027	0.05 ± 0.048	0.057 ± 0.03	0.06 ± 0.054
	Concentration of large VLDL particles	nmol/L	8.68 ± 7.55	8.1 ± 6.19	5.68 ± 2.42	5.4 ± 3.44	6.37 ± 2.56	7.31 ± 4.79
	Total lipids in large VLDL	mmol/l	0.28 ± 0.24	0.27 ± 0.2	0.18 ± 0.08	0.17 ± 0.11	0.2 ± 0.08	0.23 ± 0.15
	Phospholipids in large VLDL	mmol/l	0.052 ± 0.052	0.049 ± 0.044	0.031 ± 0.017	0.029 ± 0.024	0.037 ± 0.019	0.045 ± 0.034
	Cholesterol in large VLDL	mmol/l	0.081 ± 0.066	0.077 ± 0.057	0.054 ± 0.024	0.051 ± 0.031	0.062 ± 0.027	0.077 ± 0.046
	Cholesteryl esters in large VLDL	mmol/l	0.042 ± 0.032	0.041 ± 0.028	0.029 ± 0.013	0.027 ± 0.016	0.033 ± 0.014	0.043 ± 0.024
	Free cholesterol in large VLDL	mmol/l	0.038 ± 0.034	0.036 ± 0.029	0.024 ± 0.01	0.023 ± 0.015	0.028 ± 0.012	0.034 ± 0.022
	Triglycerides in large VLDL	mmol/l	0.155 ± 0.128	0.143 ± 0.106	0.103 ± 0.044	0.099 ± 0.063	0.109 ± 0.04	0.111 ± 0.076
	Concentration of medium VLDL particles	nmol/L	32.7 ± 18.5	31.9 ± 16.8	26 ± 10.2	24.4 ± 10.2	27.1 ± 8.1	32.7 ± 12.7
	Total lipids in medium VLDL	mmol/l	0.53 ± 0.31	0.51 ± 0.27	0.41 ± 0.16	0.38 ± 0.16	0.43 ± 0.12	0.51 ± 0.21
	Phospholipids in medium VLDL	mmol/l	0.119 ± 0.071	0.116 ± 0.067	0.094 ± 0.042	0.086 ± 0.04	0.097 ± 0.033	0.121 ± 0.05
	Cholesterol in medium VLDL	mmol/l	0.165 ± 0.088	0.165 ± 0.092	0.136 ± 0.064	0.127 ± 0.055	0.14 ± 0.05	0.179 ± 0.066
	Cholesteryl esters in medium VLDL	mmol/l	0.09 ± 0.046	0.091 ± 0.051	0.077 ± 0.038	0.072 ± 0.03	0.079 ± 0.029	0.101 ± 0.035
	Free cholesterol in medium VLDL	mmol/l	0.074 ± 0.043	0.073 ± 0.042	0.059 ± 0.026	0.055 ± 0.025	0.061 ± 0.021	0.078 ± 0.031
	Triglycerides in medium VLDL	mmol/l	0.24 ± 0.16	0.23 ± 0.12	0.18 ± 0.07	0.17 ± 0.07	0.19 ± 0.05	0.2 ± 0.11
	Concentration of small VLDL particles	nmol/L	33.2 ± 17.3	32.3 ± 15.2	27.2 ± 8.5	25.8 ± 9	29 ± 9.2	36.3 ± 15.7
	Total lipids in small VLDL	mmol/l	0.34 ± 0.17	0.33 ± 0.16	0.29 ± 0.09	0.27 ± 0.09	0.3 ± 0.09	0.37 ± 0.15
	Phospholipids in small VLDL	mmol/l	0.086 ± 0.042	0.085 ± 0.041	0.073 ± 0.026	0.068 ± 0.025	0.076 ± 0.023	0.095 ± 0.034
	Cholesterol in small VLDL	mmol/l	0.135 ± 0.067	0.136 ± 0.07	0.114 ± 0.044	0.107 ± 0.042	0.123 ± 0.044	0.157 ± 0.059
	Cholesteryl esters in small VLDL	mmol/l	0.081 ± 0.041	0.082 ± 0.043	0.068 ± 0.026	0.064 ± 0.026	0.074 ± 0.029	0.097 ± 0.038
	Free cholesterol in small VLDL	mmol/l	0.054 ± 0.026	0.054 ± 0.026	0.046 ± 0.018	0.043 ± 0.016	0.048 ± 0.015	0.059 ± 0.02
	Triglycerides in small VLDL	mmol/l	0.12 ± 0.07	0.11 ± 0.05	0.1 ± 0.03	0.09 ± 0.03	0.1 ± 0.03	0.12 ± 0.06
	Concentration of very small VLDL particles	nmol/L	45 ± 17	47 ± 19	42 ± 13	41 ± 13	44 ± 13	54 ± 16
	Total lipids in very small VLDL	mmol/l	0.29 ± 0.11	0.3 ± 0.12	0.27 ± 0.08	0.27 ± 0.08	0.28 ± 0.08	0.35 ± 0.1
	Phospholipids in very small VLDL	mmol/l	0.085 ± 0.034	0.087 ± 0.036	0.078 ± 0.024	0.077 ± 0.023	0.082 ± 0.024	0.103 ± 0.032
	Cholesterol in very small VLDL	mmol/l	0.162 ± 0.064	0.168 ± 0.071	0.152 ± 0.051	0.147 ± 0.048	0.156 ± 0.044	0.188 ± 0.054
	Cholesteryl esters in very small VLDL	mmol/l	0.113 ± 0.045	0.117 ± 0.05	0.107 ± 0.037	0.103 ± 0.034	0.109 ± 0.03	0.13 ± 0.037
	Free cholesterol in very small VLDL	mmol/l	0.049 ± 0.019	0.05 ± 0.021	0.045 ± 0.014	0.044 ± 0.014	0.047 ± 0.013	0.058 ± 0.017
	Triglycerides in very small VLDL	mmol/l	0.05 ± 0.02	0.05 ± 0.02	0.04 ± 0.01	0.04 ± 0.01	0.04 ± 0.01	0.06 ± 0.02
	Concentration of IDL particles	mmol/mL	0.29 ± 0.09	0.3 ± 0.1	0.27 ± 0.08	0.26 ± 0.07	0.27 ± 0.06	0.31 ± 0.07
	Total lipids in IDL	mmol/l	1.21 ± 0.4	1.23 ± 0.44	1.15 ± 0.37	1.08 ± 0.3	1.15 ± 0.27	1.3 ± 0.28
	Phospholipids in IDL	mmol/l	0.284 ± 0.093	0.286 ± 0.101	0.27 ± 0.083	0.255 ± 0.066	0.269 ± 0.061	0.309 ± 0.067
	Cholesterol in IDL	mmol/l	0.855 ± 0.289	0.866 ± 0.314	0.814 ± 0.275	0.761 ± 0.218	0.808 ± 0.195	0.903 ± 0.198
	Cholesteryl esters in IDL	mmol/l	0.633 ± 0.217	0.638 ± 0.236	0.6 ± 0.21	0.555 ± 0.163	0.592 ± 0.146	0.655 ± 0.146
	Free cholesterol in IDL	mmol/l	0.221 ± 0.071	0.227 ± 0.079	0.214 ± 0.065	0.205 ± 0.055	0.215 ± 0.051	0.247 ± 0.053
	Triglycerides in IDL	mmol/l	0.07 ± 0.02	0.07 ± 0.02	0.07 ± 0.02	0.07 ± 0.02	0.07 ± 0.02	0.09 ± 0.02
	Concentration of large LDL particles	mmol/mL	0.74 ± 0.25	0.74 ± 0.27	0.66 ± 0.2	0.63 ± 0.15	0.67 ± 0.16	0.79 ± 0.18
	Total lipids in large LDL	mmol/l	1.64 ± 0.54	1.63 ± 0.58	1.54 ± 0.55	1.4 ± 0.38	1.52 ± 0.38	1.71 ± 0.35
	Phospholipids in large LDL	mmol/l	0.366 ± 0.11	0.366 ± 0.121	0.346 ± 0.114	0.318 ± 0.081	0.344 ± 0.08	0.384 ± 0.073
	Cholesterol in large LDL	mmol/l	1.204 ± 0.41	1.19 ± 0.435	1.123 ± 0.423	1.018 ± 0.285	1.104 ± 0.285	1.232 ± 0.26
	Cholesteryl esters in large LDL	mmol/l	0.883 ± 0.309	0.87 ± 0.323	0.82 ± 0.316	0.739 ± 0.21	0.806 ± 0.21	0.898 ± 0.192
	Free cholesterol in large LDL	mmol/l	0.32 ± 0.102	0.319 ± 0.112	0.302 ± 0.107	0.278 ± 0.074	0.297 ± 0.075	0.333 ± 0.07
	Triglycerides in large LDL	mmol/l	0.07 ± 0.02	0.07 ± 0.02	0.07 ± 0.02	0.07 ± 0.02	0.07 ± 0.02	0.09 ± 0.02
	Concentration of medium LDL particles	mmol/mL	0.28 ± 0.1	0.28 ± 0.1	0.26 ± 0.08	0.24 ± 0.07	0.26 ± 0.05	0.29 ± 0.06
	Total lipids in medium LDL	mmol/l	0.63 ± 0.24	0.62 ± 0.24	0.57 ± 0.22	0.52 ± 0.15	0.57 ± 0.15	0.65 ± 0.14
	Phospholipids in medium LDL	mmol/l	0.167 ± 0.059	0.165 ± 0.061	0.151 ± 0.058	0.138 ± 0.039	0.151 ± 0.04	0.17 ± 0.037
	Cholesterol in medium LDL	mmol/l	0.439 ± 0.171	0.431 ± 0.17	0.397 ± 0.158	0.36 ± 0.113	0.398 ± 0.106	0.448 ± 0.101
	Cholesteryl esters in medium LDL	mmol/l	0.308 ± 0.13	0.301 ± 0.125	0.275 ± 0.111	0.249 ± 0.084	0.277 ± 0.075	0.313 ± 0.076
	Free cholesterol in medium LDL	mmol/l	0.131 ± 0.042	0.13 ± 0.046	0.122 ± 0.047	0.11 ± 0.03	0.12 ± 0.032	0.135 ± 0.027
	Triglycerides in medium LDL	mmol/l	0.02 ± 0.01	0.02 ± 0	0.02 ± 0	0.02 ± 0	0.02 ± 0	0.03 ± 0
	Concentration of small LDL particles	mmol/mL	0.16 ± 0.05	0.16 ± 0.05	0.15 ± 0.04	0.14 ± 0.03	0.15 ± 0.02	0.17 ± 0.03
	Total lipids in small LDL	mmol/l	0.29 ± 0.09	0.28 ± 0.09	0.26 ± 0.08	0.25 ± 0.05	0.26 ± 0.05	0.29 ± 0.06
	Phospholipids in small LDL	mmol/l	0.093 ± 0.027	0.092 ± 0.027	0.084 ± 0.023	0.081 ± 0.017	0.083 ± 0.015	0.095 ± 0.017
	Cholesterol in small LDL	mmol/l	0.187 ± 0.062	0.185 ± 0.063	0.169 ± 0.057	0.158 ± 0.039	0.169 ± 0.038	0.19 ± 0.039
	Cholesteryl esters in small LDL	mmol/l	0.132 ± 0.047	0.13 ± 0.047	0.118 ± 0.039	0.11 ± 0.028	0.118 ± 0.027	0.134 ± 0.029
	Free cholesterol in small LDL	mmol/l	0.055 ± 0.015	0.055 ± 0.016	0.051 ± 0.017	0.048 ± 0.01	0.05 ± 0.01	0.056 ± 0.009
	Triglycerides in small LDL	mmol/l	0.01 ± 0	0.01 ± 0	0.01 ± 0	0.01 ± 0	0.01 ± 0	0.01 ± 0
	Concentration of very large HDL particles	mmol/mL	0.26 ± 0.13	0.25 ± 0.12	0.26 ± 0.09	0.28 ± 0.1	0.23 ± 0.09	0.26 ± 0.08
	Total lipids in very large HDL	mmol/l	0.19 ± 0.11	0.18 ± 0.1	0.2 ± 0.08	0.22 ± 0.08	0.17 ± 0.07	0.19 ± 0.07
	Phospholipids in very large HDL	mmol/l	0.091 ± 0.063	0.087 ± 0.058	0.096 ± 0.045	0.108 ± 0.049	0.082 ± 0.043	0.089 ± 0.04
	Cholesterol in very large HDL	mmol/l	0.096 ± 0.048	0.093 ± 0.045	0.099 ± 0.032	0.108 ± 0.036	0.087 ± 0.032	0.094 ± 0.031
	Cholesteryl esters in very large HDL	mmol/l	0.07 ± 0.038	0.068 ± 0.036	0.073 ± 0.026	0.079 ± 0.029	0.063 ± 0.025	0.068 ± 0.025
	Free cholesterol in very large HDL	mmol/l	0.025 ± 0.01	0.025 ± 0.009	0.025 ± 0.006	0.028 ± 0.007	0.023 ± 0.006	0.026 ± 0.007
	Triglycerides in very large HDL	mmol/l	0 ± 0	0 ± 0	0 ± 0	0 ± 0	0 ± 0	0 ± 0
	Concentration of large HDL particles	mmol/mL	1.62 ± 0.95	1.53 ± 0.9	1.79 ± 0.76	1.84 ± 0.8	1.53 ± 0.66	1.55 ± 0.64
	Total lipids in large HDL	mmol/l	0.73 ± 0.39	0.69 ± 0.37	0.81 ± 0.31	0.83 ± 0.34	0.7 ± 0.28	0.69 ± 0.27
	Phospholipids in large HDL	mmol/l	0.353 ± 0.181	0.338 ± 0.174	0.396 ± 0.15	0.398 ± 0.161	0.344 ± 0.131	0.333 ± 0.126
	Cholesterol in large HDL	mmol/l	0.36 ± 0.205	0.341 ± 0.197	0.399 ± 0.156	0.412 ± 0.168	0.339 ± 0.146	0.336 ± 0.143
	Cholesteryl esters in large HDL	mmol/l	0.282 ± 0.157	0.267 ± 0.152	0.313 ± 0.119	0.323 ± 0.128	0.266 ± 0.112	0.262 ± 0.111
	Free cholesterol in large HDL	mmol/l	0.077 ± 0.048	0.074 ± 0.045	0.086 ± 0.037	0.089 ± 0.04	0.073 ± 0.033	0.074 ± 0.032
	Triglycerides in large HDL	mmol/l	0.01 ± 0.01	0.01 ± 0	0.02 ± 0.01	0.02 ± 0.01	0.02 ± 0	0.02 ± 0
	Concentration of medium HDL particles	mmol/mL	3.86 ± 0.68	3.72 ± 0.73	4.14 ± 0.96	3.83 ± 0.89	3.88 ± 0.57	3.58 ± 0.72
	Total lipids in medium HDL	mmol/l	1.01 ± 0.15	0.98 ± 0.16	1.08 ± 0.22	1 ± 0.21	1.02 ± 0.13	0.94 ± 0.16
	Phospholipids in medium HDL	mmol/l	0.467 ± 0.066	0.455 ± 0.07	0.497 ± 0.1	0.461 ± 0.097	0.472 ± 0.06	0.43 ± 0.071
	Cholesterol in medium HDL	mmol/l	0.515 ± 0.091	0.497 ± 0.1	0.555 ± 0.12	0.515 ± 0.111	0.516 ± 0.075	0.471 ± 0.102
	Cholesteryl esters in medium HDL	mmol/l	0.426 ± 0.071	0.412 ± 0.079	0.459 ± 0.093	0.427 ± 0.085	0.428 ± 0.059	0.389 ± 0.084
	Free cholesterol in medium HDL	mmol/l	0.088 ± 0.021	0.085 ± 0.022	0.095 ± 0.027	0.088 ± 0.025	0.088 ± 0.016	0.081 ± 0.018
	Triglycerides in medium HDL	mmol/l	0.03 ± 0.01	0.03 ± 0.01	0.03 ± 0.01	0.02 ± 0.01	0.03 ± 0.01	0.03 ± 0.01
	Concentration of small HDL particles	mmol/mL	9.7 ± 1.06	9.53 ± 1.19	9.75 ± 1.79	8.91 ± 1.14	9.65 ± 1.1	9.28 ± 1.04
	Total lipids in small HDL	mmol/l	1.11 ± 0.12	1.09 ± 0.13	1.12 ± 0.18	1.03 ± 0.13	1.11 ± 0.11	1.06 ± 0.11
	Phospholipids in small HDL	mmol/l	0.629 ± 0.067	0.617 ± 0.074	0.636 ± 0.102	0.583 ± 0.082	0.63 ± 0.06	0.593 ± 0.064
	Cholesterol in small HDL	mmol/l	0.452 ± 0.043	0.444 ± 0.051	0.457 ± 0.082	0.418 ± 0.051	0.45 ± 0.049	0.429 ± 0.049
	Cholesteryl esters in small HDL	mmol/l	0.338 ± 0.033	0.333 ± 0.037	0.343 ± 0.061	0.313 ± 0.037	0.338 ± 0.039	0.318 ± 0.04
	Free cholesterol in small HDL	mmol/l	0.113 ± 0.015	0.11 ± 0.016	0.113 ± 0.023	0.105 ± 0.017	0.111 ± 0.012	0.11 ± 0.012
	Triglycerides in small HDL	mmol/l	0.03 ± 0.01	0.03 ± 0.01	0.03 ± 0	0.03 ± 0	0.03 ± 0.01	0.04 ± 0.01
	Phospholipids to total lipids ratio in chylomicrons and extremely large VLDL	%	11.1 ± 5.3	11.1 ± 4.7	11.3 ± 5.3	12.2 ± 1.9	12.2 ± 4.9	14.3 ± 7.3
	Cholesterol to total lipids ratio in chylomicrons and extremely large VLDL	%	23 ± 5.9	25.3 ± 6.6	26.6 ± 7.4	26 ± 6.9	28.2 ± 9.2	38.1 ± 17.2
	Cholesteryl esters to total lipids ratio in chylomicrons and extremely large VLDL	%	12.3 ± 3.9	13.6 ± 5	14.4 ± 4.7	14.2 ± 4.7	16 ± 7.9	21.2 ± 11.1
	Free cholesterol to total lipids ratio in chylomicrons and extremely large VLDL	%	10.7 ± 2.7	11.6 ± 2.5	12.1 ± 3.5	11.7 ± 2.5	12.2 ± 2.2	16.8 ± 7.4
	Triglycerides to total lipids ratio in chylomicrons and extremely large VLDL	%	65 ± 10	63 ± 9	62 ± 10	61 ± 8	59 ± 11	47 ± 21
	Phospholipids to total lipids ratio in very large VLDL	%	16.4 ± 4.2	16.4 ± 5	16.4 ± 3.4	16 ± 4.1	17.3 ± 2.2	18.2 ± 4.5
	Cholesterol to total lipids ratio in very large VLDL	%	30 ± 8	29 ± 6	29 ± 5	30 ± 6	30 ± 7	34 ± 5
	Cholesteryl esters to total lipids ratio in very large VLDL	%	18.9 ± 7.3	17.4 ± 5.6	17.8 ± 4.7	18.1 ± 4.9	18.5 ± 6	21.1 ± 4.2
	Free cholesterol to total lipids ratio in very large VLDL	%	11.9 ± 1.7	11.6 ± 1.6	11.6 ± 1.8	12.2 ± 1.5	11.9 ± 1.6	12.9 ± 2.2
	Triglycerides to total lipids ratio in very large VLDL	%	52 ± 8	54 ± 7	54 ± 7	53 ± 5	52 ± 8	47 ± 8
	Phospholipids to total lipids ratio in large VLDL	%	16 ± 4	16 ± 5	15 ± 3	15 ± 3	16 ± 2	17 ± 3
	Cholesterol to total lipids ratio in large VLDL	%	28 ± 4	28 ± 4	28 ± 5	28 ± 3	29 ± 4	33 ± 4
	Cholesteryl esters to total lipids ratio in large VLDL	%	15 ± 3	15 ± 2	15 ± 3	15 ± 2	15 ± 3	18 ± 3
	Free cholesterol to total lipids ratio in large VLDL	%	13 ± 1.3	13 ± 2.1	13 ± 1.6	12.9 ± 1.3	13.5 ± 1.3	14.6 ± 1.3
	Triglycerides to total lipids ratio in large VLDL	%	55 ± 6	55 ± 7	55 ± 7	56 ± 5	53 ± 6	48 ± 7
	Phospholipids to total lipids ratio in medium VLDL	%	22.2 ± 2	22.3 ± 2.1	22.1 ± 1.9	22.1 ± 1.6	22.3 ± 1.8	23.6 ± 1.6
	Cholesterol to total lipids ratio in medium VLDL	%	31 ± 6	32 ± 6	32 ± 4	32 ± 4	32 ± 5	35 ± 4
	Cholesteryl esters to total lipids ratio in medium VLDL	%	17.7 ± 4.8	17.9 ± 4.5	18.2 ± 3.3	18.6 ± 2.7	18.1 ± 3.7	20.4 ± 3.5
	Free cholesterol to total lipids ratio in medium VLDL	%	13.9 ± 1.7	14.1 ± 1.7	14 ± 1.4	14.1 ± 1.3	14.1 ± 1.4	15.2 ± 1.3
	Triglycerides to total lipids ratio in medium VLDL	%	46 ± 8	45 ± 8	45 ± 6	44 ± 5	45 ± 6	40 ± 6
	Phospholipids to total lipids ratio in small VLDL	%	25.2 ± 2.1	25.2 ± 1.9	25.1 ± 1.6	25 ± 1.1	25 ± 1.6	25.4 ± 1.5
	Cholesterol to total lipids ratio in small VLDL	%	39 ± 5	39 ± 4	38 ± 4	38 ± 3	39 ± 3	41 ± 3
	Cholesteryl esters to total lipids ratio in small VLDL	%	23.4 ± 3	23.7 ± 3.1	23.1 ± 3.3	23.2 ± 2.7	24 ± 2.6	25.7 ± 2.4
	Free cholesterol to total lipids ratio in small VLDL	%	15.9 ± 2.2	15.9 ± 2.1	15.7 ± 1.7	15.6 ± 1.3	15.7 ± 1.6	16.1 ± 1.6
	Triglycerides to total lipids ratio in small VLDL	%	35.3 ± 7.2	35 ± 6.5	35.9 ± 6.4	36 ± 4.9	35.1 ± 5.3	32.6 ± 5
	Phospholipids to total lipids ratio in very small VLDL	%	28.5 ± 0.6	28.4 ± 0.9	28.2 ± 1.1	28.6 ± 0.8	28.5 ± 0.6	28.9 ± 1.2
	Cholesterol to total lipids ratio in very small VLDL	%	54 ± 4	54 ± 3	54 ± 2	54 ± 2	54 ± 2	53 ± 3
	Cholesteryl esters to total lipids ratio in very small VLDL	%	37.6 ± 3.8	38 ± 3.4	38.3 ± 2.7	37.8 ± 2	37.8 ± 2.3	37.1 ± 3.7
	Free cholesterol to total lipids ratio in very small VLDL	%	16.4 ± 0.4	16.5 ± 0.3	16.3 ± 0.3	16.4 ± 0.3	16.4 ± 0.3	16.5 ± 0.3
	Triglycerides to total lipids ratio in very small VLDL	%	17.3 ± 3.8	17 ± 3.3	17 ± 2.4	17 ± 1.9	17.1 ± 2.2	17.3 ± 3.1
	Phospholipids to total lipids ratio in IDL	%	23.4 ± 0.6	23.3 ± 0.6	23.4 ± 0.6	23.5 ± 0.7	23.4 ± 0.8	23.6 ± 0.5
	Cholesterol to total lipids ratio in IDL	%	70 ± 1	70 ± 1	70 ± 1	69 ± 0	69 ± 2	69 ± 1
	Cholesteryl esters to total lipids ratio in IDL	%	51.8 ± 1.2	51.6 ± 1.6	51.4 ± 1.6	50.8 ± 1.3	51.2 ± 2.1	50.1 ± 1.4
	Free cholesterol to total lipids ratio in IDL	%	18.2 ± 0.7	18.5 ± 0.6	18.6 ± 0.9	18.9 ± 0.8	18.6 ± 0.6	19 ± 1
	Triglycerides to total lipids ratio in IDL	%	6.4 ± 1.2	6.4 ± 1.1	6.5 ± 1	6.6 ± 0.9	6.6 ± 1.3	7.1 ± 1.5
	Phospholipids to total lipids ratio in large LDL	%	22.3 ± 0.6	22.5 ± 0.5	22.6 ± 0.8	22.7 ± 0.5	22.6 ± 0.6	22.5 ± 0.6
	Cholesterol to total lipids ratio in large LDL	%	72 ± 0	72 ± 1	72 ± 1	72 ± 1	72 ± 1	71 ± 1
	Cholesteryl esters to total lipids ratio in large LDL	%	53 ± 1	52 ± 1	52 ± 1	52 ± 1	52 ± 1	52 ± 1
	Free cholesterol to total lipids ratio in large LDL	%	19.4 ± 0.8	19.5 ± 0.7	19.6 ± 0.5	19.7 ± 0.4	19.4 ± 0.6	19.5 ± 0.9
	Triglycerides to total lipids ratio in large LDL	%	4.8 ± 0.7	4.8 ± 0.7	4.9 ± 0.8	5.1 ± 0.9	5 ± 0.9	5.4 ± 1
	Phospholipids to total lipids ratio in medium LDL	%	26.6 ± 0.6	26.6 ± 0.6	26.5 ± 0.9	26.5 ± 0.9	26.3 ± 0.6	26.3 ± 0.6
	Cholesterol to total lipids ratio in medium LDL	%	69.1 ± 0.8	69 ± 0.8	69 ± 1	68.8 ± 1.3	69.2 ± 0.7	68.9 ± 0.6
	Cholesteryl esters to total lipids ratio in medium LDL	%	48.1 ± 2	47.9 ± 2	47.7 ± 1.8	47.4 ± 2	48.2 ± 1.4	48 ± 1.5
	Free cholesterol to total lipids ratio in medium LDL	%	20.9 ± 1.5	21 ± 1.5	21.3 ± 1.1	21.3 ± 1	20.9 ± 1	20.9 ± 1.5
	Triglycerides to total lipids ratio in medium LDL	%	4.2 ± 0.7	4.2 ± 0.6	4.4 ± 0.8	4.5 ± 0.9	4.3 ± 0.7	4.6 ± 0.8
	Phospholipids to total lipids ratio in small LDL	%	32.1 ± 1.3	32.2 ± 1.5	32 ± 1.3	32.7 ± 1.3	31.9 ± 1.4	32 ± 1.1
	Cholesterol to total lipids ratio in small LDL	%	63 ± 1	63 ± 1	63 ± 1	63 ± 1	64 ± 1	63 ± 1
	Cholesteryl esters to total lipids ratio in small LDL	%	44.6 ± 1.7	44.4 ± 1.9	44.5 ± 1.6	43.8 ± 1.5	44.8 ± 1.6	44.6 ± 1.3
	Free cholesterol to total lipids ratio in small LDL	%	19.1 ± 1.1	19.2 ± 0.9	19.4 ± 1	19.3 ± 0.7	19.2 ± 0.7	19 ± 1.1
	Triglycerides to total lipids ratio in small LDL	%	4 ± 0.8	3.9 ± 0.6	4 ± 0.8	4 ± 0.6	4 ± 0.6	4.2 ± 0.8
	Phospholipids to total lipids ratio in very large HDL	%	45 ± 4	45 ± 5	46 ± 5	47 ± 4	43 ± 12	45 ± 4
	Cholesterol to total lipids ratio in very large HDL	%	51 ± 3	51 ± 4	51 ± 4	50 ± 4	53 ± 10	50 ± 3
	Cholesteryl esters to total lipids ratio in very large HDL	%	37.5 ± 1.8	37.1 ± 1.9	37.4 ± 3.2	36.3 ± 1.7	37.8 ± 5.1	36.3 ± 2
	Free cholesterol to total lipids ratio in very large HDL	%	14.3 ± 2.1	14.8 ± 2.6	13.8 ± 2.5	13.6 ± 3	15.4 ± 5.3	14.2 ± 1.7
	Triglycerides to total lipids ratio in very large HDL	%	2.9 ± 1.7	2.9 ± 1.5	2.3 ± 0.7	2.1 ± 0.8	3.1 ± 2.1	3.5 ± 1.8
	Phospholipids to total lipids ratio in large HDL	%	48 ± 1	48 ± 1	48 ± 0	48 ± 0	49 ± 1	48 ± 1
	Cholesterol to total lipids ratio in large HDL	%	48 ± 2	48 ± 2	48 ± 1	49 ± 1	47 ± 2	47 ± 2
	Cholesteryl esters to total lipids ratio in large HDL	%	38 ± 2	37 ± 2	38 ± 1	39 ± 1	37 ± 2	37 ± 2
	Free cholesterol to total lipids ratio in large HDL	%	10.3 ± 0.8	10.3 ± 0.9	10.3 ± 0.6	10.5 ± 0.7	10 ± 0.9	10.5 ± 0.7
	Triglycerides to total lipids ratio in large HDL	%	2.9 ± 1.5	2.9 ± 1.4	2.4 ± 0.8	2.3 ± 0.8	3.2 ± 1.7	4 ± 2
	Phospholipids to total lipids ratio in medium HDL	%	46 ± 0	46 ± 1	45 ± 0	45 ± 0	46 ± 0	45 ± 0
	Cholesterol to total lipids ratio in medium HDL	%	50 ± 2	50 ± 2	51 ± 1	51 ± 1	50 ± 1	49 ± 2
	Cholesteryl esters to total lipids ratio in medium HDL	%	41 ± 2	41 ± 2	42 ± 1	42 ± 1	41 ± 1	41 ± 2
	Free cholesterol to total lipids ratio in medium HDL	%	8.6 ± 0.6	8.5 ± 0.7	8.6 ± 0.6	8.6 ± 0.7	8.5 ± 0.5	8.6 ± 0.6
	Triglycerides to total lipids ratio in medium HDL	%	3.4 ± 1.4	3.5 ± 1.4	3 ± 0.9	2.9 ± 0.8	3.6 ± 1.2	4.2 ± 1.8
	Phospholipids to total lipids ratio in small HDL	%	56 ± 0	56 ± 1	56 ± 1	56 ± 1	56 ± 1	55 ± 1
	Cholesterol to total lipids ratio in small HDL	%	40.4 ± 1.2	40.4 ± 1.3	40.5 ± 1.5	40.5 ± 1.2	40.2 ± 1.1	40.3 ± 1.2
	Cholesteryl esters to total lipids ratio in small HDL	%	30.3 ± 1.6	30.4 ± 1.4	30.4 ± 1.8	30.4 ± 1.6	30.2 ± 1.3	29.9 ± 1.5
	Free cholesterol to total lipids ratio in small HDL	%	10 ± 0.7	10 ± 0.7	10 ± 0.5	10.1 ± 0.6	9.9 ± 0.5	10.3 ± 0.6
	Triglycerides to total lipids ratio in small HDL	%	3.33 ± 1.06	3.36 ± 1.07	3.06 ± 0.58	3.03 ± 0.57	3.37 ± 0.85	3.93 ± 1.29
	Data are means ± SD.
